# Supplementary material for: Facilitating Access to Current, Evidence-Based Health Information for Non-English Speakers
Source: Healthcare (Basel). 2023 Jul 4;11(13):1932. doi: 10.3390/healthcare11131932 (PMC10340483; doi:10.3390/healthcare11131932)
Supplement: Supplementary file 1 [file healthcare-11-01932-s001.zip]

Archive with 2 entries (2 files):
- Supplementary Material S1-healthcare-Translated version_PT_PCRS.pdf
- Supplementary Material S2-healthcare-translated-espanol.pdf
